# Supplementary material for: Comparative Physiological and Transcriptomic Profiling Offers Insight into the Sexual Dimorphism of Hepatic Metabolism in Size-Dimorphic Spotted Scat (Scatophagus argus)
Source: Life (Basel). 2021 Jun 21;11(6):589. doi: 10.3390/life11060589 (PMC8233746; doi:10.3390/life11060589)
Supplement: Supplementary file 1 [file life-11-00589-s001.zip]

Archive with 11 entries (11 files):
- Figure S1.tif
- Figure S2.tif
- Figure S3.pdf
- Figure S4.tif
- Figure S5.pdf
- Figure S6.pdf
- Figure S7.tif
- Table S1.xlsx
- Table S2.xlsx
- Table S3.xlsx
- Table S4.xlsx
