# Supplementary material for: Comparative Physiological and Transcriptomic Profiling Offers Insight into the Sexual Dimorphism of Hepatic Metabolism in Size-Dimorphic Spotted Scat (Scatophagus argus)
Source: Life (Basel). 2021 Jun 21;11(6):589. doi: 10.3390/life11060589 (PMC8233746; doi:10.3390/life11060589)
Supplement: Supplementary file 1 [file life-11-00589-s001.zip › Table S1.xlsx]

## Sheet: S1
Enzyme	Kit No.	Manufacturer
Amylase (AMS)	C016-1-1, C016-2-1	Nanjing Jiancheng Bioengineering Institute
Lipase (LPS)	E1019	Applygen Technologies Inc.
Glucokinase (GK)	GMS50431.3	Shenzhen ziker Biological Technology Co., Ltd
Glucose-6-phosphatase (G6Pase)	H580-1	Nanjing Jiancheng Bioengineering Institute
Phosphofructokinase (PFK)	A129-1-1	Nanjing Jiancheng Bioengineering Institute
Citrate synthase (CS)	A108-1-1	Nanjing Jiancheng Bioengineering Institute
Succinate dehydrogenase (SDH)	A022-1-1	Nanjing Jiancheng Bioengineering Institute
pyruvate kinase (PK)	A076-1-1	Nanjing Jiancheng Bioengineering Institute
Acyl-CoA oxidase (ACO)	H232	Nanjing Jiancheng Bioengineering Institute
Malic enzyme (ME)	BC1125	Solarbio Life Sciences
Fatty acid synthase (FAS)	H231	Nanjing Jiancheng Bioengineering Institute
Glucose-6-phosphate dehydrogenase (G-6-PD)	A027-1-1	Nanjing Jiancheng Bioengineering Institute
Acetyl-CoA carboxylase (ACC)	H232	Nanjing Jiancheng Bioengineering Institute
Carnitine-acylcarnitine translocase (CACT)	SEB657Ra	Wuhan Cloud-Clone Corp.
Lipoprotein lipase (LPL)	A067-1-1	Nanjing Jiancheng Bioengineering Institute
Hepatic lipase (HL)	A067-1-1	Nanjing Jiancheng Bioengineering Institute
Superoxide dismutase (SOD)	A001-3-1	Nanjing Jiancheng Bioengineering Institute
Phospholipid hydroperoxide glutathione peroxidase (GSH-PX)	A005-1-1	Nanjing Jiancheng Bioengineering Institute
Catalase (CAT)	A007-1-1	Nanjing Jiancheng Bioengineering Institute
