# Supplementary material for: Comparative Physiological and Transcriptomic Profiling Offers Insight into the Sexual Dimorphism of Hepatic Metabolism in Size-Dimorphic Spotted Scat (Scatophagus argus)
Source: Life (Basel). 2021 Jun 21;11(6):589. doi: 10.3390/life11060589 (PMC8233746; doi:10.3390/life11060589)
Supplement: Supplementary file 1 [file life-11-00589-s001.zip › Table S2.xlsx]

## Sheet: Sheet1
Gene	Accession ID	Gene annotation	Sequence (5′-3′)		Product size (bp)
			Forward primer	Reverse primer
igf1	Unigene27493_All	insulin-like growth factor 1	CTTCAAGAGTGCGATGTGC	AATGACTATGTCCAGGTAAAGG	169
pi4ka	CL5049.Contig2_All	phosphatidylinositol 4-kinase alpha-like	TGCCCTCACCATCTTGTCCTTTGCC	ATACTGGCTCTCTCCTGTTGGCGGC	238
ndka2	Unigene12063_All	nucleoside diphosphate kinase A 2-like	GCCTATTGTCATCTTCTACCCACCT	ACCGCGAAACTCGACGACGCACCAC	171
cyp1a	CL5838.Contig4_All	cytochrome P450 1A	ACAAGGTGTCGTAGTCAACGGAATA	ACTGTTCTGATTTCTCTCTCGTTAG	237
mthfr	CL8147.Contig4_All	methylenetetrahydrofolate reductase	GCTGTGATATGCGTGTGTCATC	TCTACCAACACATTAAGGCCCC	137
alr	CL2041.Contig2_All	aldose reductase-like	CGCGTGGCGAGGTTAGTTGAGTGAC	CGACAGCGTTAGCGACAGGTGGGAT	246
gap	CL1897.Contig20_All	rho GTPase-activating protein 12-like	TTAGGTCGTGGGAGTGGTAAAGCAG	TGTTGATTTTTCTTTGTCAGTTTTA	207
ald1	CL7545.Contig2_All	fructose-bisphosphate aldolase	CCAGATATCCTTAAAAACTTCACCA	TCGAGATTTTAAGAGAACACTGTCA	146
abca	CL6505.Contig4_All	ATP-binding cassette transporter	AGGTGTAAGAAGAGAGATTTTGGTG	TAATAATACACTACCACCCACCACT	208
acot4	CL7449.Contig4_All	acyl-coenzyme A thioesterase 4	GGCAATAGTAATGTTATGAGAAGTT	TACCATCGGGAGGACCGACGATCGA	236
β-actin	/	beta-actin	GAGAGGTTCCGTTGCCCAGAG	CAGACAGCACAGTGTTGGCGT	187
