# Supplementary material for: Comparative Physiological and Transcriptomic Profiling Offers Insight into the Sexual Dimorphism of Hepatic Metabolism in Size-Dimorphic Spotted Scat (Scatophagus argus)
Source: Life (Basel). 2021 Jun 21;11(6):589. doi: 10.3390/life11060589 (PMC8233746; doi:10.3390/life11060589)
Supplement: Supplementary file 1 [file life-11-00589-s001.zip › Table S3.xlsx]

## Sheet: Sheet1
Class	GO_ID	GO_Term	Number of DEGs	Background number	P-Value
BP	GO:0015671	oxygen transport	6	17	7.92859e-09
MF	GO:0005198	structural molecule activity	9	152	1.18814e-06
MF	GO:0020037	heme binding	7	170	0.000572974
CC	GO:0045095	keratin filament	2	7	0.00139277
CC	GO:0030057	desmosome	2	8	0.00154418
CC	GO:0016020	membrane	15	1661	0.00396518
MF	GO:0005509	calcium ion binding	10	687	0.005319
BP	GO:0015696	ammonium transport	2	7	0.010669
BP	GO:0051014	actin filament severing	2	7	0.014594
CC	GO:0005576	extracellular region	5	240	0.026497
MF	GO:0004252	serine-type endopeptidase activity	5	193	0.026873
MF	GO:0016620	oxidoreductase activity, acting on the aldehyde or oxo group of donors, NAD or NADP as acceptor	2	10	0.028199
BP	GO:0006508	proteolysis	8	546	0.0319462
BP	GO:0055114	oxidation-reduction process	10	880	0.0338383
MF	GO:0004089	carbonate dehydratase activity	2	14	0.0369388
MF	GO:0008289	lipid binding	3	76	0.0420272
BP	GO:0006869	lipid transport	2	24	0.0421562
BP	GO:0015976	carbon utilization	1	1	0.043599
MF	GO:0016491	oxidoreductase activity	6	454	0.0483824
MF	GO:0003824	catalytic activity	5	383	0.050202
Note: BP, biological process; CC, cellular component; MF, molecular function.
