# Supplementary material for: Comparative Physiological and Transcriptomic Profiling Offers Insight into the Sexual Dimorphism of Hepatic Metabolism in Size-Dimorphic Spotted Scat (Scatophagus argus)
Source: Life (Basel). 2021 Jun 21;11(6):589. doi: 10.3390/life11060589 (PMC8233746; doi:10.3390/life11060589)
Supplement: Supplementary file 1 [file life-11-00589-s001.zip › Table S4.xlsx]

## Sheet: Sheet1
Category	Unigene ID	Gene Annotation	Log2 fold change (Male/Female)	Trend
Material metabolism	CL5095.Contig2_All	isochorismatase domain-containing protein 2, mitochondrial	3.665	Up
	CL2429.Contig4_All	neutral cholesterol ester hydrolase 1	2.698	Up
	CL8578.Contig1_All	ethanolamine kinase 2	4.561	Up
	CL1583.Contig3_All	GPI mannosyltransferase 3	-5.329	Down
	CL8079.Contig2_All	3-mercaptopyruvate sulfurtransferase-like	3.457	Up
	CL1908.Contig8_All	creatine kinase M-type-like	-4.1	Down
	CL3324.Contig2_All	group 3 secretory phospholipase A2-like	3.648	Up
	CL1260.Contig4_All	delta 14-sterol reductase	-5.997	Down
	Unigene1632_All	carbonic anhydrase 4-like	-5.407	Down
	CL7545.Contig2_All	fructose-bisphosphate aldolase	4.649	Up
	CL540.Contig3_All	carbonyl reductase	2.237	Up
	CL8147.Contig4_All	methylenetetrahydrofolate reductase	-4.438	Down
	Unigene17890_All	serine--glyoxylate aminotransferase-like	4.755	Up
	Unigene22363_All	apolipoprotein E	-5.662	Down
	CL2946.Contig3_All	very long-chain acyl-CoA synthetase-like	-4.087	Down
	CL5962.Contig2_All	peroxisomal trans-2-enoyl-CoA reductase	-4.629	Down
	CL7449.Contig4_All	acyl-coenzyme A thioesterase 4	4.546	Up
	CL5102.Contig1_All	carboxylesterase 5A-like	2.865	Up
	CL2106.Contig1_All	vitellogenin	-5.471	Down
	CL388.Contig3_All	choline/ethanolamine kinase	-2.425	Down
	Unigene11064_All	transmembrane protease serine 9-like	-6.24	Down
	CL35.Contig64_All	mannan-binding lectin serine protease 1	4.86	Up
	CL2921.Contig3_All	hyaluronan binding protein 2 precursor	4.352	Up
	CL598.Contig4_All	transmembrane protease serine 2-like	-2.333	Down
	CL1591.Contig6_All	a disintegrin and metalloproteinase with thrombospondin motifs 2	2.32	Up
	Unigene846_All	carboxypeptidase E	-4.574	Down
	CL1882.Contig1_All	LON peptidase N-terminal domain and RING finger protein 2	-3.221	Down
	CL35.Contig37_All	coagulation factor X	3.204	Up
	Unigene12063_All	nucleoside diphosphate kinase A 2-like	-4.446	Down
	CL5664.Contig2_All	GMP reductase 2	4.09	Up
Energy metabolism	CL2242.Contig8_All	coenzyme Q-binding protein COQ10, mitochondrial	6.36	Up
	CL2041.Contig2_All	aldose reductase-like	2.76	Up
	CL3602.Contig1_All	hydroxyacid oxidase 1	5.03	Up
	CL161.Contig16_All	C-1-tetrahydrofolate synthase, cytoplasmic-like	5.032	Up
	CL655.Contig2_All	glyceraldehyde-3-phosphate dehydrogenase	4.517	Up
	CL5838.Contig4_All	cytochrome P450 1A	-4.672	Down
	CL4588.Contig4_All	alcohol dehydrogenase class-3 chain L	-4.399	Down
	Unigene1954_All	NADH dehydrogenase subunit 4	5.57	Up
	Unigene32495_All	NADH dehydrogenase subunit 2	5.506	Up
	Unigene19102_All	NADH dehydrogenase subunit 1	5.486	Up
	Unigene23995_All	NADH dehydrogenase subunit 5	5.114	Up
	Unigene22302_All	ATP synthase F0 subunit 6	6.518	Up
	CL6505.Contig4_All	ATP-binding cassette transporter	3.454	Up
	CL3317.Contig5_All	probable cation-transporting ATPase 13A3	4.305	Up
	CL3051.Contig4_All	heme-regulated initiation factor 2 alpha kinase	2.065	Up
	Unigene31853_All	catalase isozyme 2	4.178	Up
	CL4694.Contig1_All	phosphoglycerate mutase 2	4.211	UP
Metabolites and ion transporters	CL1205.Contig7_All	sodium-coupled monocarboxylate transporter 1	7.012	Up
	CL4833.Contig2_All	large neutral amino acids transporter small subunit 4	1.883	Up
	Unigene23816_All	ammonium transporter Rh type C 2	-4.756	Down
	CL3267.Contig3_All	asc-type amino acid transporter 1-like	-4.412	Down
	CL5892.Contig2_All	hemoglobin subunit beta-2;	-7.364	Down
	CL6280.Contig2_All	hemoglobin embryonic subunit alpha-like	-6.854	Down
	Unigene8333_All	hemoglobin subunit alpha-like	-6.549	Down
	Unigene15617_All	beta-type globin	-5.603	Down
	CL6280.Contig4_All	hemoglobin subunit alpha-1	-4.978	Down
	CL5892.Contig3_All	hemoglobin subunit beta-like	-4.895	Down
Signal transduction	CL5049.Contig2_All	phosphatidylinositol 4-kinase alpha-like	-6.306	Down
	CL1897.Contig20_All	rho GTPase-activating protein 12-like	3.611	Up
	CL856.Contig3_All	1-phosphatidylinositol-4,5-bisphosphate phosphodiesterase gamma-1	2.628	Up
	CL4512.Contig6_All	E3 ubiquitin-protein ligase HUWE1	5.915	Up
	CL933.Contig2_All	ADP-ribosylation factor GTPase-activating protein 2	-1.831	Down
	Unigene27493_All	insulin-like growth factor 1	-1.466	Down
	Unigene8030_All	insulin-like growth factor-binding protein 1	-2.41	Down
Immune response	CL842.Contig3_All	beta-2-microglobulin precursor	7.348	Up
	CL3448.Contig3_All	transcription factor E3	6.439	Up
	CL3168.Contig4_All	proteoglycan 4	-2.522	Down
	CL2808.Contig2_All	complement C5	-3.847	Down
